# Supplementary material for: Sustainability status, sensitive and key factors for increasing rice production: A case study in West Java, Indonesia
Source: PLoS One. 2022 Dec 30;17(12):e0274689. doi: 10.1371/journal.pone.0274689 (PMC9803313; doi:10.1371/journal.pone.0274689)
Supplement: S1 Data — (XLSX) [file pone.0274689.s002.xlsx]

## Sheet: padi
		d1	d2	d3	d4	d5
		49.1146	36.2129	30.6596	46.7321	60.979
		50.1319	38.3486	32.13	47.8478	62.0879
		50.2997	36.7834	33.5712	46.5484	59.8874
		49.6399	36.9339	34.3579	47.9418	61.474
		52.171	35.7614	30.4835	47.4762	59.3002
		50.4546	36.6963	34.2492	50.1215	59.3463
		50.3231	36.0992	32.513	49.2499	58.8716
		50.2132	36.3914	31.9976	47.3497	60.1343
		49.3189	36.8122	30.3821	49.1211	60.366
		48.4156	37.1323	32.2175	48.0507	61.6015
		50.7304	37.4244	32.8182	47.8448	60.3819
		50.2884	36.8853	32.8747	47.7624	63.1311
		50.3918	35.3077	31.5513	45.9788	61.2939
		51.8989	36.0509	31.7763	47.8732	59.3481
		52.0983	36.0418	30.8917	47.7012	59.1499
		50.1342	36.778	33.6938	49.9011	61.8406
		49.5647	36.2106	30.8005	47.3899	60.5458
		50.4618	36.491	31.1645	45.0431	59.6966
		50.065	37.1629	33.3666	49.5121	60.197
		49.7612	37.6304	34.6037	46.417	60.3632
		49.9595	36.6297	33.7558	46.955	59.7258
		51.8416	37.641	30.7879	48.4097	61.791
		50.7041	36.8087	31.9343	47.1495	61.5417
		51.2676	35.626	32.4952	46.8832	60.8037
		51.4172	34.5636	31.4543	48.4695	59.1721
		Ecological	Economic	Social	Institutional	Technological / Infrastructure			Ecological	Economic	Social	Institutional	Technological			montecarlo	mds	delta	stress	RSQ
	montecarlo	50.4267	36.5769	32.2612	47.7492	60.5212		montecarlo	50.4267	36.5769	32.2612	47.7492	60.5212		Ecological	50.4267	50.5659	0.139194	0.131458	0.954597
	mds	50.5659	35.2547	30.7854	48.1143	61.7586		mds	50.5659	35.2547	30.7854	48.1143	61.7586		Economic	36.5769	35.2547	-1.32227	0.133229	0.954506
	delta	0.139194	-1.32227	-1.47585	0.36507	1.23737		delta	0.139194	-1.32227	-1.47585	0.36507	1.23737		Social	32.2612	30.7854	-1.47585	0.133343	0.952859
	stress	0.131458	0.133229	0.133343	0.148175	0.136175		stress	0.131458	0.133229	0.133343	0.148175	0.136175		Institutional	47.7492	48.1143	0.36507	0.148175	0.934584
	RSQ	0.954597	0.954506	0.952859	0.934584	0.951881		RSQ	0.954597	0.954506	0.952859	0.934584	0.951881		Techological	60.5212	61.7586	1.23737	0.136175	0.951881

## Sheet: multi
		d1
		51.0086
		51.2793
		48.4732
		50.3581
		50.2665
		51.2739
		51.6629
		49.1752
		49.3182
		50.0415
		49.0182
		49.325
		50.6711
		50.5972
		49.7882
		49.7437
		49.6716
		49.1522
		49.1655
		50.6551
		50.5084
		50.3539
		49.1774
		49.8487
		50.644
		Rice
	montecarlo	50.0471
	mds	50.0811
	delta	0.0339793
	stress	0.127307
	RSQ	0.954506
