# Supplementary material for: Sustainability status, sensitive and key factors for increasing rice production: A case study in West Java, Indonesia
Source: PLoS One. 2022 Dec 30;17(12):e0274689. doi: 10.1371/journal.pone.0274689 (PMC9803313; doi:10.1371/journal.pone.0274689)
Supplement: S2 Data — (XLS) [file pone.0274689.s003.xls]

## Sheet: RapScores
Attributes > V fisheries	Abbreviation	RUN combined	technological/Infrastructure-waterpump	Ekological-Irrigation system	institutional-Perda (local regulation)	Ekological-parched paddy due to drought/flood/pest&disease	ecological-conversion	ecological-field construction	technological/infrastructure-tractors	Social- Agricultural household members who have participated in agricultural extension	institutional-budget	Institutional-Consistency of land use with Regional Spatial Plan	technological/Infrastructure-dryers	economical-relincome/ farmers' average income relative to the regional minimum wage	Technological/Infrastructur-number of RMU	Ecological-number of dry months/year	Ekonomical- Access of farming capital	Ecological-use of agro-chemical (pesticide, herbicide, insecticide)	Economical-The change of farming profit	Institution-the existence of agricultural extension	economical-insurance	Social-percentage of rice farming household
paddy			4	2	2	0	2	0	3	2	0	0	0	0	0	2	1	0	0	2	0	0
Reference Uni:
GOOD			4	2	2	0	0	2	4	3	2	3	4	2	4	3	0	0	2	3	3	2
BAD			0	0	0	2	2	0	0	0	0	0	0	0	0	0	2	2	0	0	0	0
UP			4	2	2	0	0	2	4	3	2	3	0	0	0	0	2	2	0	0	0	0
DOWN			0	0	0	2	2	0	0	0	0	0	4	2	4	3	0	0	2	3	3	2
Anchor Uni:		1	4	2	2	0	0	2	4	3	2	3	4	2	4	3	0	0	2	3	3	0
		2	4	2	2	0	0	2	4	3	2	3	4	2	4	3	0	0	2	3	0	0
		3	4	2	2	0	0	2	4	3	2	3	4	2	4	3	0	0	2	0	0	0
		4	4	2	2	0	0	2	4	3	2	3	4	2	4	3	0	0	0	0	0	0
		5	4	2	2	0	0	2	4	3	2	3	4	2	4	3	0	2	0	0	0	0
		6	4	2	2	0	0	2	4	3	2	3	4	2	4	3	2	2	0	0	0	0
		7	4	2	2	0	0	2	4	3	2	3	4	2	4	0	2	2	0	0	0	0
		8	4	2	2	0	0	2	4	3	2	3	4	2	0	0	2	2	0	0	0	0
		9	4	2	2	0	0	2	4	3	2	3	4	0	0	0	2	2	0	0	0	0
		10	4	2	2	0	0	2	4	3	2	0	0	0	0	0	2	2	0	0	0	0
		11	4	2	2	0	0	2	4	3	0	0	0	0	0	0	2	2	0	0	0	0
		12	4	2	2	0	0	2	4	0	0	0	0	0	0	0	2	2	0	0	0	0
		13	4	2	2	0	0	2	0	0	0	0	0	0	0	0	2	2	0	0	0	0
		14	4	2	2	0	0	0	0	0	0	0	0	0	0	0	2	2	0	0	0	0
		15	4	2	2	0	2	0	0	0	0	0	0	0	0	0	2	2	0	0	0	0
		16	4	2	2	2	2	0	0	0	0	0	0	0	0	0	2	2	0	0	0	0
		17	4	2	0	2	2	0	0	0	0	0	0	0	0	0	2	2	0	0	0	0
		18	4	0	0	2	2	0	0	0	0	0	0	0	0	0	2	2	0	0	0	0
		19	0	0	0	2	2	0	0	0	0	0	0	0	0	0	2	2	0	0	0	2
		20	0	0	0	2	2	0	0	0	0	0	0	0	0	0	2	2	0	0	3	2
		21	0	0	0	2	2	0	0	0	0	0	0	0	0	0	2	2	0	3	3	2
		22	0	0	0	2	2	0	0	0	0	0	0	0	0	0	2	2	2	3	3	2
		23	0	0	0	2	2	0	0	0	0	0	0	0	0	0	2	0	2	3	3	2
		24	0	0	0	2	2	0	0	0	0	0	0	0	0	0	0	0	2	3	3	2
		25	0	0	0	2	2	0	0	0	0	0	0	0	0	3	0	0	2	3	3	2
		26	0	0	0	2	2	0	0	0	0	0	0	0	4	3	0	0	2	3	3	2
		27	0	0	0	2	2	0	0	0	0	0	0	2	4	3	0	0	2	3	3	2
		28	0	0	0	2	2	0	0	0	0	3	4	2	4	3	0	0	2	3	3	2
		29	0	0	0	2	2	0	0	0	2	3	4	2	4	3	0	0	2	3	3	2
		30	0	0	0	2	2	0	0	3	2	3	4	2	4	3	0	0	2	3	3	2
		31	0	0	0	2	2	0	4	3	2	3	4	2	4	3	0	0	2	3	3	2
		32	0	0	0	2	2	2	4	3	2	3	4	2	4	3	0	0	2	3	3	2
		33	0	0	0	2	0	2	4	3	2	3	4	2	4	3	0	0	2	3	3	2
DEFAULT 95% probability scoring error limits		34	0	0	0	0	0	2	4	3	2	3	4	2	4	3	0	0	2	3	3	2
set at 20% of full attribute scale		35	0	0	2	0	0	2	4	3	2	3	4	2	4	3	0	0	2	3	3	2
Error limit above or below score		36	0	2	2	0	0	2	4	3	2	3	4	2	4	3	0	0	2	3	3	2
(assumes 0 mean Normal error distribution)
			0.20452	0.205855	0.209055	0.209845	0.208222	0.208923	0.205855	0.206763	0.200875	0.203625	0.206763	0.207493	0.206763	0.209872	0.206763	0.200875	0.200875
				0.2	0.5					0.2	0.2	0.2	0.5
				0.2	0.5					0.2	0.2	0.2	0.5
DEFAULT 95% probability scoring error limits
set at 20% of full attribute scale
Error limit above or below score			0.197605	0.19973	0.19973	0.2	0.197605	0.19973	0.197605	0.197605	0.197605	0.19973	0.197605	0.19973	0.197605	0.19973	0.19973	0.2	0.2
(assumes 0 mean Normal error distribution)
Emin				0.173398	0.174199					0.169915	0.169704	0.173398	0.174199
Emax				0.21033	0.218295	0.214701				0.221524	0.225093	0.21033	0.218295	0.208472	0.214701
DEFAULT 95% probability scoring error limits
set at 20% of full attribute scale
Error limit above or below score			0.197605	0.197605	0.197605	0.197605	0.197605	0.197605	0.199393	0.19973	0.197605	0.197605	0.197605	0.197605	0.197605	0.19973	0.2	0.197605	0.197605	0.19973	0.197605	0.197605
(assumes 0 mean Normal error distribution)
set at 20% of full attribute scale
Error limit above or below score
(assumes 0 mean Normal error distribution)

## Sheet: RapAnalysis
	2D MDS Results			Rotated			& Flipped & Scaled
padi	0.684046	0.06141		-0.460206	0.509804		33.7918	18.7313
GOOD	-1.09141	0.966666		1.4576	-0.0322076		100	0
BAD	1.03402	-1.00132		-1.43903	-0.0322077		0	-0.0707901
UP	0.953577	1.04773		0.012129	1.41665		50.0982	50
DOWN	-1.0098	-1.07787		0.00864921	-1.47697		49.9781	-50
ANCHORS:	-0.91916	1.11572		1.43247	0.194194		99.1326	7.75338
	-0.729445	1.2397		1.3775	0.414061		97.2348	15.3517
	-0.524846	1.33658		1.29319	0.62415		94.3242	22.6122
	-0.306751	1.39634		1.17376	0.816173		90.2011	29.2483
	-0.0905876	1.428		1.03666	0.986272		85.4681	35.1267
	0.137237	1.4224		0.865688	1.13695		79.5655	40.3339
	0.360489	1.37765		0.671466	1.25579		72.8604	44.4408
	0.572767	1.29905		0.462305	1.34234		65.6396	47.4319
	0.769249	1.18896		0.243338	1.39505		58.0802	49.2535
	1.09683	0.886651		-0.202419	1.39578		42.6914	49.2789
	1.22067	0.701933		-0.418789	1.34438		35.2216	47.5026
	1.31662	0.497263		-0.628242	1.25939		27.9907	44.5653
	1.37931	0.28057		-0.821464	1.14298		21.3201	40.5423
	1.40594	0.0605024		-0.99052	0.999595		15.4838	35.5871
	1.39788	-0.160181		-1.13454	0.832188		10.5119	29.8017
	1.35675	-0.377571		-1.25205	0.644731		6.45488	23.3234
	1.28222	-0.586414		-1.33926	0.440857		3.44434	16.2778
	1.17598	-0.781646		-1.39395	0.225423		1.55633	8.83264
	0.878771	-1.11215		-1.40041	-0.219011		1.33332	-6.52651
	0.694328	-1.23907		-1.3513	-0.437457		3.02849	-14.0757
	0.49085	-1.33287		-1.26573	-0.644526		5.98291	-21.2318
	0.276018	-1.39674		-1.15148	-0.837348		9.92695	-27.8955
	0.0610422	-1.4199		-1.00948	-1.0004		14.8293	-33.5305
	-0.164091	-1.41184		-0.838808	-1.14744		20.7214	-38.612
	-0.383291	-1.36787		-0.648091	-1.2641		27.3055	-42.6437
	-0.594394	-1.2941		-0.443072	-1.3534		34.3833	-45.7296
	-0.791986	-1.1883		-0.226204	-1.41001		41.8702	-47.686
	-1.12723	-0.89187		0.22118	-1.42027		57.3152	-48.0405
	-1.25675	-0.708662		0.440689	-1.37383		64.8933	-46.4358
	-1.35006	-0.502635		0.649135	-1.28605		72.0895	-43.4023
	-1.40925	-0.28492		0.840482	-1.16652		78.6954	-39.2712
	-1.44247	-0.0651206		1.01419	-1.0278		84.6923	-34.4775
	-1.44177	0.156347		1.16414	-0.864825		89.8691	-28.8451
	-1.39447	0.374891		1.27791	-0.672327		93.7968	-22.1926
	-1.31413	0.584058		1.36107	-0.464267		96.6677	-15.0023
	-1.20267	0.778615		1.41147	-0.245781		98.4076	-7.45163
Stress =	0.128153		Iteration	Stress	Delta
Squared Correlation (RSQ) =	0.954109		1	0.208495	9e+20
Number of iterations =	2		2	0.208614	-0.000119001
Memory needed (words) =	10622
Return value (error if > 0)	0
Rotation angle (degrees) =	137.203
RAPFISH PARAMETERS USED FOR THIS ANALYSIS
# fisheries =	1
# reference fisheries =	4
# anchor fisheries =	36
Row# of 1st fishery =	2
Row# of GOOD fishery =	5
Row# of BAD fishery =	6
Row# of UP fishery =	7
Row# of DOWN fishery =	8
Column letter with fisheries names =	A
Row# of 1st anchor fishery =	9
# attributes =	20
Column letter of 1st attribute =	D

## Sheet: Distances
0	0	0	0	0	0	0	0	0	0	0	0	0	0	0	0	0	0	0	0	0	0	0	0	0	0	0	0	0	0	0	0	0	0	0	0	0	0	0	0	0
41.6258	0	0	0	0	0	0	0	0	0	0	0	0	0	0	0	0	0	0	0	0	0	0	0	0	0	0	0	0	0	0	0	0	0	0	0	0	0	0	0	0
28.0791	78.5148	0	0	0	0	0	0	0	0	0	0	0	0	0	0	0	0	0	0	0	0	0	0	0	0	0	0	0	0	0	0	0	0	0	0	0	0	0	0	0
24.7615	39.3117	39.203	0	0	0	0	0	0	0	0	0	0	0	0	0	0	0	0	0	0	0	0	0	0	0	0	0	0	0	0	0	0	0	0	0	0	0	0	0	0
44.9434	39.203	39.3117	78.5148	0	0	0	0	0	0	0	0	0	0	0	0	0	0	0	0	0	0	0	0	0	0	0	0	0	0	0	0	0	0	0	0	0	0	0	0	0
37.7211	3.90476	74.61	35.4069	43.1078	0	0	0	0	0	0	0	0	0	0	0	0	0	0	0	0	0	0	0	0	0	0	0	0	0	0	0	0	0	0	0	0	0	0	0	0
33.8163	7.80952	70.7052	31.5022	47.0126	3.90476	0	0	0	0	0	0	0	0	0	0	0	0	0	0	0	0	0	0	0	0	0	0	0	0	0	0	0	0	0	0	0	0	0	0	0
35.146	11.7987	66.716	27.513	51.0018	7.89395	3.98919	0	0	0	0	0	0	0	0	0	0	0	0	0	0	0	0	0	0	0	0	0	0	0	0	0	0	0	0	0	0	0	0	0	0
31.2413	15.7035	62.8113	23.6082	54.9065	11.7987	7.89395	3.90476	0	0	0	0	0	0	0	0	0	0	0	0	0	0	0	0	0	0	0	0	0	0	0	0	0	0	0	0	0	0	0	0	0
35.146	19.6082	58.9065	19.7035	58.8113	15.7035	11.7987	7.80952	3.90476	0	0	0	0	0	0	0	0	0	0	0	0	0	0	0	0	0	0	0	0	0	0	0	0	0	0	0	0	0	0	0	0
35.146	23.6082	54.9065	15.7035	62.8113	19.7035	15.7987	11.8095	7.90476	4	0	0	0	0	0	0	0	0	0	0	0	0	0	0	0	0	0	0	0	0	0	0	0	0	0	0	0	0	0	0	0
36.4758	27.5974	50.9173	11.7143	66.8005	23.6927	19.7879	15.7987	11.894	7.98919	3.98919	0	0	0	0	0	0	0	0	0	0	0	0	0	0	0	0	0	0	0	0	0	0	0	0	0	0	0	0	0	0
32.571	31.5022	47.0126	7.80952	70.7052	27.5974	23.6927	19.7035	15.7987	11.894	7.89395	3.90476	0	0	0	0	0	0	0	0	0	0	0	0	0	0	0	0	0	0	0	0	0	0	0	0	0	0	0	0	0
28.6662	35.4069	43.1078	3.90476	74.61	31.5022	27.5974	23.6082	19.7035	15.7987	11.7987	7.80952	3.90476	0	0	0	0	0	0	0	0	0	0	0	0	0	0	0	0	0	0	0	0	0	0	0	0	0	0	0	0
20.8567	43.2165	35.2983	3.90476	74.61	39.3117	35.4069	31.4178	27.513	23.6082	19.6082	15.619	11.7143	7.80952	0	0	0	0	0	0	0	0	0	0	0	0	0	0	0	0	0	0	0	0	0	0	0	0	0	0	0
16.952	47.1212	31.3935	7.80952	70.7052	43.2165	39.3117	35.3225	31.4178	27.513	23.513	19.5238	15.619	11.7143	3.90476	0	0	0	0	0	0	0	0	0	0	0	0	0	0	0	0	0	0	0	0	0	0	0	0	0	0
18.2817	51.1104	27.4043	11.7987	66.716	47.2057	43.3009	39.3117	35.4069	31.5022	27.5022	23.513	19.6082	15.7035	7.89395	3.98919	0	0	0	0	0	0	0	0	0	0	0	0	0	0	0	0	0	0	0	0	0	0	0	0	0
20.2696	55.0862	23.4286	15.7745	62.7403	51.1814	47.2767	43.2875	39.3827	35.4779	31.4779	27.4888	23.584	19.6792	11.8697	7.96495	3.97576	0	0	0	0	0	0	0	0	0	0	0	0	0	0	0	0	0	0	0	0	0	0	0	0
16.3648	58.9909	19.5238	19.6792	58.8355	55.0862	51.1814	47.1922	43.2875	39.3827	35.3827	31.3935	27.4888	23.584	15.7745	11.8697	7.88052	3.90476	0	0	0	0	0	0	0	0	0	0	0	0	0	0	0	0	0	0	0	0	0	0	0
12.46	62.8957	15.619	23.584	54.9308	58.9909	55.0862	51.097	47.1922	43.2875	39.2875	35.2983	31.3935	27.4888	19.6792	15.7745	11.7853	7.80952	3.90476	0	0	0	0	0	0	0	0	0	0	0	0	0	0	0	0	0	0	0	0	0	0
16.3648	66.8005	11.7143	27.4888	51.026	62.8957	58.9909	55.0018	51.097	47.1922	43.1922	39.203	35.2983	31.3935	23.584	19.6792	15.69	11.7143	7.80952	3.90476	0	0	0	0	0	0	0	0	0	0	0	0	0	0	0	0	0	0	0	0	0
20.2696	70.7052	7.80952	31.3935	47.1212	66.8005	62.8957	58.9065	55.0018	51.097	47.097	43.1078	39.203	35.2983	27.4888	23.584	19.5948	15.619	11.7143	7.80952	3.90476	0	0	0	0	0	0	0	0	0	0	0	0	0	0	0	0	0	0	0	0
24.1743	74.61	3.90476	35.2983	43.2165	70.7052	66.8005	62.8113	58.9065	55.0018	51.0018	47.0126	43.1078	39.203	31.3935	27.4888	23.4996	19.5238	15.619	11.7143	7.80952	3.90476	0	0	0	0	0	0	0	0	0	0	0	0	0	0	0	0	0	0	0
31.9839	74.61	3.90476	43.1078	35.4069	78.5148	74.61	70.6208	66.716	62.8113	58.8113	54.8221	50.9173	47.0126	39.203	35.2983	31.3091	27.3333	23.4286	19.5238	15.619	11.7143	7.80952	0	0	0	0	0	0	0	0	0	0	0	0	0	0	0	0	0	0
35.8886	70.7052	7.80952	47.0126	31.5022	74.61	78.5148	74.5256	70.6208	66.716	62.716	58.7269	54.8221	50.9173	43.1078	39.203	35.2139	31.2381	27.3333	23.4286	19.5238	15.619	11.7143	3.90476	0	0	0	0	0	0	0	0	0	0	0	0	0	0	0	0	0
34.5589	66.716	11.7987	51.0018	27.513	70.6208	74.5256	78.5148	74.61	70.7052	66.7052	62.716	58.8113	54.9065	47.097	43.1922	39.203	35.2273	31.3225	27.4178	23.513	19.6082	15.7035	7.89395	3.98919	0	0	0	0	0	0	0	0	0	0	0	0	0	0	0	0
38.4636	62.8113	15.7035	54.9065	23.6082	66.716	70.6208	74.61	78.5148	74.61	70.61	66.6208	62.716	58.8113	51.0018	47.097	43.1078	39.132	35.2273	31.3225	27.4178	23.513	19.6082	11.7987	7.89395	3.90476	0	0	0	0	0	0	0	0	0	0	0	0	0	0	0
34.5589	58.9065	19.6082	58.8113	19.7035	62.8113	66.716	70.7052	74.61	78.5148	74.5148	70.5256	66.6208	62.716	54.9065	51.0018	47.0126	43.0368	39.132	35.2273	31.3225	27.4178	23.513	15.7035	11.7987	7.80952	3.90476	0	0	0	0	0	0	0	0	0	0	0	0	0	0
34.5589	54.9065	23.6082	62.8113	15.7035	58.8113	62.716	66.7052	70.61	74.5148	78.5148	74.5256	70.6208	66.716	58.9065	55.0018	51.0126	47.0368	43.132	39.2273	35.3225	31.4178	27.513	19.7035	15.7987	11.8095	7.90476	4	0	0	0	0	0	0	0	0	0	0	0	0	0
33.2292	50.9173	27.5974	66.8005	11.7143	54.8221	58.7269	62.716	66.6208	70.5256	74.5256	78.5148	74.61	70.7052	62.8957	58.9909	55.0018	51.026	47.1212	43.2165	39.3117	35.4069	31.5022	23.6927	19.7879	15.7987	11.894	7.98919	3.98919	0	0	0	0	0	0	0	0	0	0	0	0
37.1339	47.0126	31.5022	70.7052	7.80952	50.9173	54.8221	58.8113	62.716	66.6208	70.6208	74.61	78.5148	74.61	66.8005	62.8957	58.9065	54.9308	51.026	47.1212	43.2165	39.3117	35.4069	27.5974	23.6927	19.7035	15.7987	11.894	7.89395	3.90476	0	0	0	0	0	0	0	0	0	0	0
41.0387	43.1078	35.4069	74.61	3.90476	47.0126	50.9173	54.9065	58.8113	62.716	66.716	70.7052	74.61	78.5148	70.7052	66.8005	62.8113	58.8355	54.9308	51.026	47.1212	43.2165	39.3117	31.5022	27.5974	23.6082	19.7035	15.7987	11.7987	7.80952	3.90476	0	0	0	0	0	0	0	0	0	0
48.8482	35.2983	43.2165	74.61	3.90476	39.203	43.1078	47.097	51.0018	54.9065	58.9065	62.8957	66.8005	70.7052	78.5148	74.61	70.6208	66.645	62.7403	58.8355	54.9308	51.026	47.1212	39.3117	35.4069	31.4178	27.513	23.6082	19.6082	15.619	11.7143	7.80952	0	0	0	0	0	0	0	0	0
52.753	31.3935	47.1212	70.7052	7.80952	35.2983	39.203	43.1922	47.097	51.0018	55.0018	58.9909	62.8957	66.8005	74.61	78.5148	74.5256	70.5498	66.645	62.7403	58.8355	54.9308	51.026	43.2165	39.3117	35.3225	31.4178	27.513	23.513	19.5238	15.619	11.7143	3.90476	0	0	0	0	0	0	0	0
51.4232	27.4043	51.1104	66.716	11.7987	31.3091	35.2139	39.203	43.1078	47.0126	51.0126	55.0018	58.9065	62.8113	70.6208	74.5256	78.5148	74.539	70.6342	66.7295	62.8247	58.9199	55.0152	47.2057	43.3009	39.3117	35.4069	31.5022	27.5022	23.513	19.6082	15.7035	7.89395	3.98919	0	0	0	0	0	0	0
49.4354	23.4286	55.0862	62.7403	15.7745	27.3333	31.2381	35.2273	39.132	43.0368	47.0368	51.026	54.9308	58.8355	66.645	70.5498	74.539	78.5148	74.61	70.7052	66.8005	62.8957	58.9909	51.1814	47.2767	43.2875	39.3827	35.4779	31.4779	27.4888	23.584	19.6792	11.8697	7.96495	3.97576	0	0	0	0	0	0
53.3401	19.5238	58.9909	58.8355	19.6792	23.4286	27.3333	31.3225	35.2273	39.132	43.132	47.1212	51.026	54.9308	62.7403	66.645	70.6342	74.61	78.5148	74.61	70.7052	66.8005	62.8957	55.0862	51.1814	47.1922	43.2875	39.3827	35.3827	31.3935	27.4888	23.584	15.7745	11.8697	7.88052	3.90476	0	0	0	0	0
57.2449	15.619	62.8957	54.9308	23.584	19.5238	23.4286	27.4178	31.3225	35.2273	39.2273	43.2165	47.1212	51.026	58.8355	62.7403	66.7295	70.7052	74.61	78.5148	74.61	70.7052	66.8005	58.9909	55.0862	51.097	47.1922	43.2875	39.2875	35.2983	31.3935	27.4888	19.6792	15.7745	11.7853	7.80952	3.90476	0	0	0	0
53.3401	11.7143	66.8005	51.026	27.4888	15.619	19.5238	23.513	27.4178	31.3225	35.3225	39.3117	43.2165	47.1212	54.9308	58.8355	62.8247	66.8005	70.7052	74.61	78.5148	74.61	70.7052	62.8957	58.9909	55.0018	51.097	47.1922	43.1922	39.203	35.2983	31.3935	23.584	19.6792	15.69	11.7143	7.80952	3.90476	0	0	0
49.4354	7.80952	70.7052	47.1212	31.3935	11.7143	15.619	19.6082	23.513	27.4178	31.4178	35.4069	39.3117	43.2165	51.026	54.9308	58.9199	62.8957	66.8005	70.7052	74.61	78.5148	74.61	66.8005	62.8957	58.9065	55.0018	51.097	47.097	43.1078	39.203	35.2983	27.4888	23.584	19.5948	15.619	11.7143	7.80952	3.90476	0	0
45.5306	3.90476	74.61	43.2165	35.2983	7.80952	11.7143	15.7035	19.6082	23.513	27.513	31.5022	35.4069	39.3117	47.1212	51.026	55.0152	58.9909	62.8957	66.8005	70.7052	74.61	78.5148	70.7052	66.8005	62.8113	58.9065	55.0018	51.0018	47.0126	43.1078	39.203	31.3935	27.4888	23.4996	19.5238	15.619	11.7143	7.80952	3.90476	0

## Sheet: LeverageAttributes
32.3542	100	0	46.1187	53.923	98.6883	96.2933	92.8455	88.1651	82.8457	76.4138	69.4153	61.9359	54.2355	38.8651	31.5106	24.452	18.0105	12.4804	7.91006	4.3756	2.00606	0.840814	1.76695	3.93955	7.4233	11.9173	17.3423	23.7126	30.6677	37.9943	45.6111	61.0242	68.484	75.4889	81.843	87.5389	92.3208	95.692	97.8931	98.8762
31.6638	100	0	45.9243	54.0099	98.6069	96.2095	92.7512	88.065	82.7541	76.3355	69.347	61.8485	54.0783	38.5548	31.0789	23.8943	17.3403	11.724	7.09545	3.52391	1.11715	1.12162	1.68372	3.85974	7.35198	11.8487	17.265	23.6218	30.5715	37.9023	45.5677	61.1648	68.7474	75.8771	82.3413	88.1258	92.9662	96.3664	98.5944	98.5913
31.1191	100	0	45.9864	54.0365	98.7345	96.3682	92.941	88.2853	83.0087	76.6119	69.6217	62.0886	54.2633	38.4599	30.8348	23.5072	16.8319	11.1257	6.43211	2.81103	2.80282	1.16319	1.6031	3.74593	7.20634	11.6675	17.0495	23.3827	30.3288	37.7066	45.4374	61.2761	69.0102	76.2832	82.8688	88.7484	93.6587	97.1036	97.1091	98.5861
30.6204	100	0	46.0407	53.988	98.7881	96.473	93.1042	88.5015	83.2743	76.905	69.9102	62.3294	54.4139	38.3516	30.5918	23.1464	16.3828	10.6156	5.87737	5.87788	2.96015	1.20857	1.51477	3.60465	7.00931	11.4145	16.7495	23.0588	30.0113	37.4229	45.2364	61.3255	69.1958	76.5862	83.2599	89.2032	94.1473	94.1541	96.9196	98.5023
35.5514	100	0	46.1616	53.9606	98.893	96.6866	93.4004	88.9025	83.7016	77.3447	70.2944	62.6434	54.6285	38.3161	30.4519	22.9122	16.0959	10.3254	10.3302	6.18908	3.12809	1.27149	1.42348	3.43715	6.76935	11.0956	16.3263	22.6677	29.6567	37.142	45.0604	61.4003	69.3755	76.8962	83.6759	89.6447	89.6435	93.7039	96.6577	98.3874
36.0928	100	0	46.1085	54.0004	98.9545	96.8098	93.5789	89.129	83.9577	77.5975	70.4945	62.7634	54.6498	38.1566	30.2403	22.6818	15.8692	15.8696	10.6745	6.40164	3.24664	1.32118	1.35493	3.30387	6.57447	10.8623	16.1535	22.403	29.433	36.9897	45.0035	61.5345	69.57	77.1218	83.8993	83.9039	89.3252	93.5125	96.5593	98.3547
30.3141	100	0	45.9809	54.102	98.9766	96.848	93.6819	89.23	84.0906	77.7361	70.6259	62.8005	54.5861	37.943	30.0025	22.4629	22.468	16.2597	10.9048	6.53999	3.32459	1.35655	1.31739	3.22991	6.44978	10.7151	15.9583	22.2658	29.3263	36.96	45.062	61.7364	69.8009	77.2853	77.2805	83.6978	89.3001	93.5125	96.5672	98.3653
30.6738	100	0	45.8781	54.2076	99.0229	96.9489	93.8086	89.3694	84.2417	77.8277	70.6547	62.759	54.4897	37.8477	29.9634	29.9632	22.839	16.5036	11.0657	6.65115	3.40632	1.41324	1.30349	3.17802	6.30356	10.6088	15.867	22.2156	29.3386	37.0438	45.2054	61.8959	69.911	69.9097	76.9799	83.5198	89.2015	93.4597	96.5414	98.3647
36.9238	100	0	45.825	54.2561	99.0813	97.0499	93.8461	89.4865	84.2688	77.7775	70.5054	62.5958	54.3566	37.9125	37.9164	30.1735	22.929	16.5613	11.1312	6.72063	3.4809	1.48013	1.29454	3.22734	6.31228	10.5437	15.8565	22.27	29.4789	37.2247	45.3889	61.9328	61.9312	69.6792	76.8913	83.4416	89.0984	93.3986	96.5082	98.3632
36.9554	100	0	45.9241	54.1974	99.1081	97.1626	93.9385	89.4882	84.2318	77.6969	70.3987	62.5017	54.3227	46.1188	38.1322	30.2859	22.9839	16.6003	11.1786	6.7841	3.55371	1.54901	1.36314	3.15428	6.33813	10.597	15.9523	22.4152	29.6581	37.4076	45.5289	53.7635	61.869	69.7148	76.9758	83.5378	89.1802	93.4528	96.5453	98.4004
36.8312	100	0	54.2716	45.8032	99.093	97.0905	93.9296	89.4468	84.1556	77.5975	70.3115	62.4761	54.4098	46.2174	38.1305	30.2304	22.9226	16.5641	11.1783	6.81416	3.59823	1.58941	1.35472	3.16702	6.36567	10.6567	16.0472	22.5373	29.7748	37.4766	45.501	53.7514	61.9565	69.8475	77.1051	83.6401	89.2443	93.4793	96.5534	98.4042
36.5598	100	0	54.353	45.6815	99.125	97.1038	93.9349	89.4373	84.1429	77.6102	70.394	62.6728	62.6732	46.2022	38.0651	30.1571	22.8743	16.5513	11.1951	6.84617	3.62494	1.43935	1.3197	3.12766	6.3363	10.6493	16.0486	22.5244	29.7019	37.3025	37.3029	53.8304	62.0849	69.9741	77.1981	83.6922	89.2621	93.4752	96.5476	98.478
36.303	100	0	54.2818	45.8049	99.1282	97.1129	93.9472	89.4612	84.2059	77.7564	70.7036	70.6777	62.7164	46.1557	38.0334	30.1739	22.953	16.683	11.3608	7.02712	3.80053	1.74064	1.41523	3.21735	6.42509	10.7359	16.1018	22.5048	29.5598	29.5601	37.4366	54.0658	62.3033	70.1363	77.2899	83.725	89.2558	93.4574	96.4474	98.4266
31.1258	100	0	54.2996	45.7999	99.1465	97.1474	94.0517	89.6102	84.5194	78.2626	78.307	70.7611	62.7726	46.2129	38.1264	30.3222	23.1461	16.8805	11.5349	7.17478	3.89947	1.80469	1.4233	3.21571	6.3779	10.6485	15.8725	22.1038	22.1028	29.4835	37.4451	54.1497	62.3748	70.1185	77.1938	83.6289	89.1861	93.3814	96.4868	98.4202
32.3071	100	0	54.2491	45.8507	99.1947	97.2496	94.2162	89.8765	84.8873	84.9461	78.2373	70.7225	62.7236	46.247	38.2337	30.4996	23.3743	17.1297	11.7787	7.36981	4.03864	1.87919	1.38445	3.12493	6.22269	10.3974	15.4893	15.49	22.2005	29.5969	37.55	54.1261	62.2571	69.9299	76.9582	83.3702	88.9223	93.1708	96.3463	98.3494
31.9218	100	0	54.0136	45.9956	99.2513	97.3793	94.4613	90.22	90.2887	84.4341	77.7676	70.3083	62.3992	46.1646	38.2678	30.6227	23.5509	17.3239	11.9459	7.50435	4.12765	1.92109	1.32	2.98149	5.95452	9.96729	9.97293	15.8088	22.5067	29.8687	37.75	54.1041	62.1227	69.7073	76.6201	83.0795	88.6551	92.9534	96.1899	98.2545
35.763	100	0	54.1119	45.9775	99.3318	97.5746	94.7616	94.6589	90.2249	84.3835	77.7066	70.2775	62.4325	46.3894	38.5838	31.0207	23.9578	17.722	12.3106	7.79309	4.32713	2.02732	1.2389	2.79131	5.65418	5.65541	10.3257	16.1377	22.81	30.0799	37.8375	53.9036	61.8004	69.3398	76.3204	82.6997	88.3041	92.6853	96.0062	98.1514
33.7522	100	0	54.2148	45.8252	99.4359	97.8082	97.6455	94.1464	89.7208	83.9803	77.4275	70.1273	62.4195	46.6089	38.8706	31.3215	24.2636	17.9825	12.5068	7.92564	4.40098	2.04982	1.1336	2.57345	2.57341	6.05576	10.6558	16.3872	22.9443	30.1042	37.7402	53.588	61.4163	68.9117	75.8879	82.3173	87.9889	92.4477	95.8463	98.0637
35.5669	100	0	54.1674	45.9581	99.4913	99.4855	97.2267	93.6201	89.204	83.5005	77.0146	69.8314	62.2559	46.696	39.0371	31.532	24.4871	18.1917	12.6868	8.06813	4.50618	2.1121	1.05547	1.05234	3.36389	6.78324	11.3435	17.0042	23.4716	30.4872	37.9629	53.5298	61.2775	68.7352	75.7121	82.1497	87.8428	92.33	95.7507	97.9902
35.3009	100	0	54.035	46.0957	99.8553	98.7129	96.4843	92.916	88.5541	82.9373	76.5646	69.5086	62.0579	46.673	39.0594	31.5676	24.513	18.1963	12.6737	8.05044	4.49026	2.09486	0.911151	1.83376	4.11176	7.49001	11.9903	17.5605	23.9116	30.7979	38.1468	53.5211	61.2178	68.6721	75.6577	82.1142	87.823	92.3154	95.7323	97.9715
1.43757	0.145269	-0.0926055	50	-50	7.80474	15.5049	22.9256	29.734	35.7574	41.0638	45.2922	48.231	49.9127	49.5191	47.8643	44.9775	40.9296	35.8992	30.0314	23.4765	16.3776	8.89735	-6.5556	-14.2003	-21.4929	-28.3248	-34.1225	-39.3345	-43.4231	-46.483	-48.3346	-48.1181	-46.6569	-43.6803	-39.5265	-34.6642	-28.9515	-22.2147	-14.9732	-7.39725
2.12797	0.357042	-0.147333	50	-50	7.84058	15.669	23.2173	30.1435	36.2616	41.6381	45.9165	48.8936	48.8981	49.459	47.8442	44.9851	40.9689	35.9735	30.1403	23.6107	16.5127	9.03936	-6.63075	-14.4052	-21.8366	-28.7973	-34.6961	-39.9865	-44.1285	-47.2397	-47.2366	-48.1527	-46.723	-43.768	-39.6401	-34.8129	-29.1362	-22.4256	-15.1867	-7.59277
2.67274	0.499212	-0.105727	50	-50	8.01137	15.9807	23.6633	30.698	36.8918	42.3197	46.7468	46.6565	48.8678	49.5651	47.9846	45.1581	41.1761	36.212	30.3986	23.8646	16.7303	9.14693	-6.73311	-14.6577	-22.2337	-29.3156	-35.297	-40.647	-44.8312	-44.8301	-47.2045	-48.2443	-46.8438	-43.9138	-39.8163	-35.0215	-29.3678	-22.6578	-15.3461	-7.70552
3.17142	2.72052	-0.0634338	50	-50	8.19663	16.31	24.0669	31.1882	37.3902	42.8983	42.9892	46.393	48.7605	49.6413	48.1332	45.3702	41.4466	36.5297	30.7393	24.1863	16.9976	9.31304	-6.83461	-14.891	-22.5452	-29.691	-35.6683	-41.0231	-41.0249	-44.6596	-47.1627	-48.3628	-47.0193	-44.1264	-40.0687	-35.3344	-29.7329	-23.0019	-15.6642	-7.8781
1.75956	2.8831	-0.0804465	50	-50	8.29426	16.5013	24.3276	31.4833	37.6769	37.7482	42.518	46.2087	48.6823	49.7006	48.2511	45.5499	41.6834	36.8074	31.0267	24.4579	17.2036	9.41933	-6.97557	-15.1432	-22.8718	-30.0672	-36.0643	-36.0635	-40.7437	-44.526	-47.131	-48.4753	-47.2004	-44.3767	-40.3823	-35.7149	-30.1284	-23.375	-15.9764	-8.09145
2.301	4.34571	-0.034756	50	-50	8.40093	16.6398	24.4529	31.5569	31.6078	37.4448	42.3628	46.1224	48.6414	49.7445	48.3497	45.6985	41.876	37.0273	31.2553	24.651	17.3409	9.49185	-6.99577	-15.1619	-22.8637	-30.0075	-30.0035	-35.8077	-40.5911	-44.4511	-47.1069	-48.5401	-47.3226	-44.5507	-40.5295	-35.968	-30.4087	-23.612	-16.142	-8.1646
3.47769	0.709648	-0.0782037	50	-50	8.37085	16.5986	24.4223	24.3769	31.0116	37.0862	42.1747	46.0212	48.5969	49.7923	48.4506	45.8405	42.1038	37.2808	31.4953	24.8625	17.4916	9.56019	-7.08368	-15.2967	-23.0367	-23.0361	-29.4883	-35.4841	-40.4331	-44.3628	-47.0695	-48.6055	-47.4517	-44.7592	-40.8985	-36.2507	-30.6506	-23.8382	-16.3247	-8.29298
3.11798	4.78009	-0.0582854	50	-50	8.3995	16.5865	16.5569	24.0111	30.6957	36.8506	41.9873	45.8967	48.5318	49.8624	48.5947	46.0486	42.3039	37.4805	31.6666	24.9677	17.5249	9.53997	-7.08376	-15.2206	-15.2206	-22.7231	-29.231	-35.2957	-40.2703	-44.2639	-47.0321	-48.713	-47.6413	-44.9828	-41.1321	-36.5406	-30.9684	-24.0704	-16.4557	-8.32908
3.13204	1.14224	-0.0293589	50	-50	8.29886	8.29876	16.3094	23.8776	30.7067	36.9222	42.0833	45.9624	48.573	49.8672	48.6427	46.1186	42.3842	37.5348	31.6791	24.9495	17.4872	9.50758	-7.00141	-7.00144	-14.9551	-22.5452	-29.1991	-35.317	-40.3249	-44.2853	-47.0277	-48.6959	-47.5202	-45.0134	-41.1669	-36.5111	-30.8382	-23.9203	-16.3012	-8.2047
3.16362	1.4263	-0.0373254	50	-50	-0.04795	8.21121	16.3302	23.9502	30.7912	36.9799	42.1013	45.9429	48.529	49.851	48.5817	46.0552	42.2908	37.3959	31.4918	24.7305	17.2704	9.3427	1.19691	-7.00784	-15.0582	-22.692	-29.345	-35.4301	-40.3951	-44.3181	-47.0403	-48.7258	-47.6315	-45.0056	-41.1297	-36.4249	-30.6962	-23.7412	-16.1196	-8.07008
3.03941	18.7313
2.76802	18.7313
2.5112	18.7313
2.666	18.7313
1.48471	18.7313
1.87002	18.7313
1.97117	18.7313
0.0395966	18.7313
1.77509	18.7313
1.50913	18.7313

## Sheet: MonteCarlo
35.9249	100	0	50.0437	50.0053	99.1316	97.2483	94.3253	90.2033	85.3111	79.4439	72.8018	65.5776	58.0233	42.6478	35.1851	27.9559	21.2893	15.4653	10.4953	6.44244	3.4327	1.54585	1.32131	3.01551	5.97556	9.91479	14.8384	20.7433	27.3406	34.4147	41.8896	57.2999	64.8572	72.0675	78.6703	84.6542	89.8227	93.7489	96.6242	98.3726
35.9718	100	0	50.0438	50.0098	99.1465	97.2624	94.3356	90.2176	85.2774	79.4047	72.763	65.5633	58.0134	42.6443	35.185	27.9517	21.2759	15.4512	10.4831	6.42956	3.42292	1.53792	1.31819	3.01154	5.96445	9.9007	14.8157	20.7204	27.3237	34.3975	41.8826	57.3119	64.8617	72.0598	78.6596	84.638	89.8064	93.7477	96.6299	98.3782
34.1986	100	0	50.0392	49.9938	99.1516	97.2651	94.3159	90.1912	85.3265	79.4159	72.7769	65.5624	58.012	42.6414	35.1785	27.9518	21.2873	15.4545	10.4796	6.42794	3.42508	1.54147	1.32969	3.02658	5.97284	9.9136	14.8227	20.724	27.3176	34.3928	41.8738	57.3061	64.8793	72.0763	78.7038	84.6738	89.8464	93.7731	96.6515	98.3866
34.8608	100	0	50.0626	49.9846	99.1366	97.2376	94.3101	90.195	85.3133	79.4807	72.805	65.585	58.0307	42.6573	35.1905	27.96	21.2913	15.4628	10.4902	6.43754	3.42927	1.54329	1.32407	3.01631	5.97241	9.91486	14.8285	20.726	27.322	34.3978	41.879	57.2948	64.8648	72.07	78.6811	84.6746	89.8481	93.769	96.6395	98.3818
36.897	100	0	50.0098	50.0082	99.1325	97.2369	94.3105	90.1974	85.2713	79.4603	72.7333	65.5256	57.9822	42.6181	35.1615	27.9356	21.2724	15.4559	10.4877	6.43419	3.42545	1.55166	1.32212	3.00887	5.97102	9.90838	14.8359	20.7455	27.3542	34.4254	41.8965	57.3021	64.8545	72.0744	78.6743	84.6576	89.7861	93.7221	96.598	98.3792
35.988	100	0	50.0428	50.0085	99.1573	97.2611	94.3457	90.2226	85.3153	79.4945	72.7852	65.5684	58.017	42.6511	35.1913	27.9629	21.2998	15.4744	10.5005	6.44586	3.44012	1.55188	1.33089	3.0179	5.97603	9.91124	14.831	20.734	27.3363	34.4108	41.8902	57.3052	64.8627	72.0821	78.7057	84.6737	89.8181	93.7482	96.6373	98.3805
35.5808	100	0	50.0212	50.0072	99.1316	97.2328	94.3212	90.1946	85.2777	79.4812	72.7544	65.5451	57.9937	42.6267	35.1692	27.9415	21.2743	15.4494	10.4812	6.42997	3.4227	1.53927	1.32412	3.01476	5.97424	9.91235	14.8308	20.7365	27.3363	34.41	41.8915	57.3143	64.8624	72.0632	78.6625	84.6528	89.8109	93.7464	96.6188	98.3668
34.8228	100	0	50.039	49.9995	99.1472	97.2448	94.3117	90.2044	85.3491	79.3917	72.7884	65.5689	58.0165	42.6399	35.177	27.9518	21.2854	15.4596	10.4824	6.43015	3.42429	1.5406	1.32774	3.01893	5.97406	9.91678	14.8319	20.7344	27.3315	34.4056	41.8824	57.308	64.8776	72.0794	78.6738	84.658	89.8165	93.7526	96.63	98.376
36.3235	100	0	50.0291	50.0016	99.1354	97.2413	94.2821	90.177	85.2531	79.3949	72.75	65.537	57.9879	42.6336	35.1685	27.9357	21.2685	15.445	10.477	6.42658	3.42237	1.5382	1.31458	3.00485	5.95694	9.90007	14.8221	20.7238	27.3291	34.4059	41.8885	57.2772	64.8403	72.0519	78.6715	84.634	89.8101	93.7473	96.6292	98.375
38.009	100	0	50.0123	50.0227	99.1599	97.2851	94.3443	90.2177	85.2735	79.4844	72.7251	65.5228	57.9751	42.6313	35.1768	27.9496	21.2873	15.467	10.508	6.45562	3.44623	1.56004	1.33157	3.02008	5.97662	9.90752	14.8422	20.7548	27.3721	34.4425	41.9192	57.2986	64.8457	72.0503	78.6739	84.6437	89.7955	93.7365	96.6171	98.3753
35.9193	100	0	50.0602	50.011	99.1786	97.2893	94.3495	90.2529	85.4039	79.3908	72.8138	65.5991	58.0403	42.6637	35.2025	27.9775	21.3109	15.4858	10.514	6.45962	3.44691	1.55444	1.33819	3.02632	5.98094	9.92142	14.8441	20.7508	27.3547	34.4231	41.8984	57.3152	64.8805	72.0823	78.6841	84.6663	89.8336	93.7702	96.6402	98.3792
34.6055	100	0	50.0749	49.9883	99.1404	97.2437	94.3354	90.2173	85.3117	79.5382	72.8126	65.5981	58.049	42.6698	35.2031	27.9725	21.3012	15.4714	10.4973	6.44236	3.43355	1.54677	1.32599	3.01903	5.97509	9.9153	14.8244	20.7201	27.3159	34.3933	41.8744	57.3082	64.8825	72.0663	78.684	84.6738	89.8497	93.7776	96.6512	98.3928
35.6843	100	0	50.0322	50.0171	99.1393	97.2451	94.3187	90.2117	85.2865	79.4219	72.7621	65.5491	58.0004	42.6395	35.1779	27.9472	21.2747	15.4483	10.4783	6.42828	3.42232	1.53779	1.31705	3.00862	5.96397	9.90346	14.8164	20.7185	27.3238	34.4031	41.8887	57.306	64.8693	72.0461	78.6649	84.6392	89.7994	93.7568	96.6349	98.3798
37.6212	100	0	50.0302	50.0052	99.1436	97.2502	94.3207	90.2003	85.2643	79.4124	72.7304	65.5292	57.9959	42.6363	35.1745	27.9438	21.273	15.4533	10.4949	6.4436	3.4368	1.54851	1.31683	3.00143	5.96511	9.90079	14.8325	20.7443	27.3603	34.432	41.8967	57.2774	64.8326	72.0446	78.6538	84.6266	89.7869	93.736	96.6232	98.3726
35.2815	100	0	50.022	50.006	99.1312	97.2325	94.3017	90.1794	85.274	79.5053	72.7602	65.5446	57.9939	42.6309	35.169	27.9412	21.2754	15.4505	10.4775	6.42962	3.42411	1.54577	1.32413	3.01567	5.97029	9.91018	14.8266	20.7254	27.3254	34.402	41.885	57.301	64.8697	72.0808	78.6821	84.6509	89.812	93.7584	96.6306	98.3883
36.003	100	0	50.0615	49.995	99.1332	97.2363	94.3224	90.1997	85.3046	79.487	72.8203	65.6016	58.039	42.6573	35.192	27.9626	21.2928	15.4684	10.5016	6.44504	3.43607	1.54536	1.32231	3.01163	5.97596	9.91658	14.8404	20.7428	27.3398	34.4097	41.8885	57.3006	64.8652	72.0668	78.6617	84.6469	89.808	93.741	96.6264	98.3695
35.1772	100	0	50.0787	49.9877	99.1413	97.2482	94.3335	90.2088	85.307	79.5816	72.8256	65.6176	58.0587	42.6742	35.2078	27.9768	21.3067	15.481	10.5071	6.45048	3.44051	1.55192	1.32689	3.01858	5.9751	9.91538	14.8281	20.7256	27.3183	34.3885	41.8708	57.3033	64.8749	72.0757	78.6936	84.691	89.8369	93.7697	96.6462	98.3903
34.9017	100	0	50.0568	49.9927	99.1312	97.2326	94.3055	90.1836	85.2989	79.4909	72.8037	65.5912	58.034	42.6576	35.1907	27.9587	21.29	15.4609	10.4909	6.43828	3.43029	1.54653	1.32285	3.01553	5.97205	9.91489	14.8302	20.7284	27.3213	34.3929	41.8745	57.2906	64.8532	72.0664	78.6839	84.666	89.8437	93.772	96.6433	98.391
36.4526	100	0	50.0028	50.0249	99.1491	97.2554	94.3231	90.2205	85.2978	79.4501	72.7135	65.5158	57.9703	42.623	35.1675	27.941	21.2771	15.4576	10.4882	6.43973	3.43455	1.54895	1.32809	3.0156	5.97171	9.90825	14.8295	20.7377	27.3528	34.4241	41.904	57.3022	64.8528	72.059	78.6841	84.6451	89.8164	93.7586	96.6326	98.3742
35.9542	100	0	50.027	50.0099	99.1303	97.251	94.3276	90.2134	85.3247	79.4096	72.7631	65.5506	57.9988	42.6346	35.174	27.9477	21.2819	15.4569	10.4894	6.43752	3.4301	1.54183	1.32012	3.01603	5.97515	9.91367	14.8353	20.7457	27.3478	34.4204	41.8978	57.3032	64.8652	72.0556	78.6654	84.6543	89.811	93.7498	96.6259	98.3651
36.3516	100	0	50.0821	49.9925	99.1497	97.256	94.3328	90.2127	85.2904	79.425	72.8388	65.6249	58.0667	42.6743	35.2063	27.9729	21.2999	15.4759	10.508	6.4509	3.43838	1.54845	1.32021	3.00886	5.97032	9.91053	14.8349	20.7413	27.3342	34.4014	41.8736	57.289	64.8529	72.0567	78.6686	84.6367	89.8075	93.7489	96.6299	98.3811
35.7331	100	0	50.0488	49.9909	99.1314	97.2331	94.313	90.1899	85.4318	79.4666	72.774	65.5744	58.0317	42.6496	35.1871	27.9598	21.2946	15.4742	10.5035	6.45083	3.4415	1.56019	1.33102	3.02071	5.98141	9.9216	14.8432	20.7495	27.3507	34.4197	41.8878	57.309	64.8723	72.0808	78.6857	84.6662	89.8342	93.7632	96.6353	98.3964
35.9996	100	0	50.0445	50.0021	99.1342	97.2388	94.3004	90.2111	85.4171	79.5599	72.7951	65.5791	58.0231	42.6505	35.1908	27.9648	21.299	15.4772	10.5095	6.45582	3.44658	1.5612	1.33399	3.02252	5.97836	9.92046	14.8384	20.7403	27.3404	34.4145	41.8966	57.3215	64.8887	72.0823	78.6954	84.6732	89.8259	93.7595	96.6355	98.3886
37.2309	100	0	49.9936	50.0105	99.142	97.2514	94.2937	90.1934	85.3795	79.3548	72.6948	65.4857	57.9554	42.6042	35.1523	27.9263	21.2614	15.445	10.4801	6.43124	3.42647	1.54152	1.32817	3.01574	5.96691	9.90444	14.8279	20.7404	27.356	34.4351	41.9072	57.3139	64.8629	72.0706	78.6841	84.6449	89.787	93.7269	96.6068	98.3528
36.7382	100	0	50.0414	50.0048	99.1366	97.2498	94.3201	90.2023	85.2691	79.3952	72.7798	65.5711	58.0143	42.6426	35.1797	27.9483	21.2765	15.4543	10.4891	6.43772	3.43272	1.54513	1.31565	3.00653	5.96621	9.90491	14.8301	20.7386	27.3391	34.4087	41.8878	57.2947	64.8558	72.0607	78.6669	84.6199	89.7847	93.7399	96.6324	98.3792
16.4057	0	-0.0620618	50	-50	7.75421	15.3398	22.6172	29.2556	35.0264	40.3155	44.4762	47.4536	49.2641	49.2716	47.4886	44.5459	40.5243	35.562	29.779	23.3002	16.258	8.81855	-6.52407	-14.0562	-21.2246	-27.8863	-33.5584	-38.6429	-42.6716	-45.7515	-47.6936	-48.0189	-46.3978	-43.3775	-39.2402	-34.4335	-28.7894	-22.1378	-14.9608	-7.42926
18.7511	0	-0.0308242	50	-50	7.7778	15.3647	22.632	29.2649	35.0166	40.2923	44.4626	47.4446	49.2579	49.2751	47.5009	44.5582	40.5336	35.5746	29.7915	23.3131	16.2702	8.8323	-6.49872	-14.0268	-21.1841	-27.8405	-33.5066	-38.6108	-42.661	-45.7332	-47.6909	-48.0449	-46.4176	-43.3716	-39.2174	-34.4215	-28.7969	-22.1436	-14.9573	-7.41329
17.0129	0	-0.046715	50	-50	7.75707	15.3481	22.6353	29.2736	35.049	40.3071	44.4706	47.4483	49.2595	49.2723	47.493	44.5528	40.5242	35.5697	29.7835	23.3038	16.2618	8.82307	-6.50074	-14.0207	-21.2104	-27.8639	-33.5296	-38.6273	-42.6736	-45.7498	-47.6959	-48.0311	-46.4158	-43.3827	-39.2763	-34.443	-28.7894	-22.1448	-14.9715	-7.42724
17.3724	0	-0.0702288	50	-50	7.74754	15.345	22.6188	29.2533	35.0058	40.3188	44.4592	47.4406	49.2541	49.2721	47.4904	44.5483	40.5234	35.5633	29.7793	23.2989	16.2538	8.81171	-6.53186	-14.0759	-21.247	-27.9025	-33.5569	-38.6408	-42.6852	-45.7669	-47.7164	-48.0386	-46.4284	-43.4032	-39.2759	-34.475	-28.8363	-22.1764	-14.9899	-7.4476
16.0515	0	-0.0522798	50	-50	7.76209	15.353	22.6315	29.2609	35.0234	40.3725	44.4853	47.4581	49.2655	49.2658	47.482	44.5348	40.5133	35.5522	29.7695	23.2946	16.2538	8.82601	-6.50677	-14.045	-21.2111	-27.8579	-33.5424	-38.6439	-42.6923	-45.7605	-47.6936	-48.0184	-46.3947	-43.3809	-39.2338	-34.4285	-28.7446	-22.1017	-14.9263	-7.4239
16.596	0	-0.0411149	50	-50	7.75585	15.3493	22.622	29.2588	35.0112	40.3533	44.4764	47.4528	49.262	49.273	47.4941	44.5498	40.5245	35.5712	29.7904	23.3144	16.2756	8.83832	-6.48675	-14.024	-21.182	-27.8394	-33.5078	-38.6092	-42.6578	-45.7378	-47.6866	-48.0159	-46.3937	-43.3819	-39.265	-34.4401	-28.7687	-22.1188	-14.9531	-7.41589
17.1809	0	-0.0496515	50	-50	7.7683	15.3629	22.6304	29.2638	35.0169	40.3771	44.4764	47.4528	49.2616	49.2694	47.4919	44.5494	40.5259	35.5645	29.7796	23.301	16.258	8.81997	-6.50873	-14.0473	-21.1993	-27.8559	-33.5309	-38.6412	-42.677	-45.7483	-47.6967	-48.0315	-46.3949	-43.3612	-39.2183	-34.4194	-28.7695	-22.1259	-14.9435	-7.40971
16.3465	0	-0.0586261	50	-50	7.74764	15.3456	22.6273	29.2588	35.0512	40.2768	44.4727	47.4516	49.2626	49.269	47.4863	44.5451	40.5252	35.5612	29.7773	23.2964	16.2526	8.81344	-6.51482	-14.0541	-21.2331	-27.8709	-33.5377	-38.6438	-42.683	-45.7594	-47.7002	-48.0334	-46.4172	-43.3898	-39.2486	-34.4335	-28.7651	-22.1334	-14.9623	-7.43045
17.7659	0	-0.0458414	50	-50	7.77112	15.3633	22.6469	29.259	35.0127	40.287	44.4705	47.4468	49.2555	49.2769	47.493	44.5463	40.5154	35.5572	29.7758	23.2975	16.2566	8.82031	-6.51542	-14.0533	-21.2453	-27.8862	-33.5398	-38.6277	-42.6804	-45.7639	-47.7185	-48.0108	-46.4059	-43.38	-39.2538	-34.4345	-28.8105	-22.1557	-14.9727	-7.42919
15.3767	0	-0.0377902	50	-50	7.75461	15.3351	22.6254	29.2554	35.0323	40.3971	44.494	47.4628	49.2624	49.2701	47.4854	44.545	40.5193	35.5644	29.7798	23.3089	16.2731	8.84319	-6.47321	-13.9907	-21.1705	-27.8299	-33.531	-38.6382	-42.6883	-45.7533	-47.7021	-47.9892	-46.3658	-43.3281	-39.2088	-34.3953	-28.7382	-22.0962	-14.9241	-7.40384
15.0694	0	-0.0565315	50	-50	7.72589	15.3165	22.6083	29.2401	35.0792	40.239	44.4807	47.4583	49.2649	49.2664	47.4825	44.5453	40.5289	35.5672	29.7814	23.3068	16.2669	8.82704	-6.49509	-14.0256	-21.2156	-27.8449	-33.5325	-38.6351	-42.6837	-45.7512	-47.6957	-48.0273	-46.4099	-43.3805	-39.2471	-34.4286	-28.767	-22.1347	-14.9607	-7.42842
18.2676	0	-0.0589936	50	-50	7.75667	15.3533	22.6145	29.2555	34.9889	40.388	44.4522	47.4362	49.255	49.2756	47.4974	44.5611	40.5341	35.5754	29.7927	23.3136	16.269	8.8264	-6.51943	-14.063	-21.2133	-27.8723	-33.5297	-38.6138	-42.6675	-45.7503	-47.6966	-48.0425	-46.4373	-43.3838	-39.2635	-34.4646	-28.8318	-22.1751	-14.9872	-7.44001
18.1597	0	-0.0275121	50	-50	7.7841	15.3754	22.643	29.2675	34.9971	40.3031	44.4706	47.4484	49.2593	49.2775	47.499	44.562	40.5332	35.574	29.7899	23.3129	16.2713	8.8343	-6.49884	-14.0351	-21.1938	-27.8333	-33.4815	-38.592	-42.6542	-45.7395	-47.6949	-48.0233	-46.4119	-43.3416	-39.2178	-34.4079	-28.7691	-22.1408	-14.9555	-7.41209
16.2654	0	-0.0615447	50	-50	7.74748	15.3385	22.6176	29.2451	35.008	40.2587	44.4748	47.4483	49.2604	49.2699	47.4815	44.5363	40.5126	35.5528	29.7653	23.2896	16.2505	8.81487	-6.52142	-14.0641	-21.2316	-27.8933	-33.5707	-38.6555	-42.7267	-45.7954	-47.7162	-48.0142	-46.4062	-43.3798	-39.2407	-34.4343	-28.7901	-22.1512	-14.9776	-7.44203
17.4475	0	-0.0414225	50	-50	7.77647	15.371	22.644	29.2769	35.0191	40.3796	44.4754	47.4519	49.2614	49.2756	47.494	44.5491	40.5254	35.5675	29.785	23.3066	16.2654	8.83293	-6.501	-14.0375	-21.2052	-27.8623	-33.5181	-38.6077	-42.6584	-45.7388	-47.689	-48.0106	-46.4007	-43.3792	-39.2376	-34.4142	-28.7666	-22.1326	-14.9486	-7.42119
16.8459	0	-0.0802487	50	-50	7.73895	15.3336	22.6046	29.2429	35.0027	40.3169	44.4646	47.4478	49.2593	49.2684	47.4832	44.5429	40.5228	35.5592	29.7733	23.2948	16.2511	8.80705	-6.54002	-14.0905	-21.2502	-27.9194	-33.5821	-38.6492	-42.6829	-45.7551	-47.7074	-48.0392	-46.4308	-43.3982	-39.2508	-34.4494	-28.8022	-22.1556	-14.9844	-7.44465
18.0066	0	-0.0629214	50	-50	7.75172	15.3457	22.6121	29.2462	34.9868	40.3695	44.4527	47.4404	49.2573	49.2746	47.4955	44.556	40.5311	35.5735	29.7922	23.316	16.2718	8.82948	-6.51855	-14.0624	-21.2199	-27.8824	-33.538	-38.6243	-42.6596	-45.7312	-47.6868	-48.0411	-46.437	-43.403	-39.2796	-34.4899	-28.828	-22.1751	-14.9894	-7.44442
17.53	0	-0.0615038	50	-50	7.75912	15.3554	22.6273	29.2619	35.012	40.3389	44.4633	47.4457	49.2594	49.2772	47.4971	44.553	40.5266	35.5683	29.7836	23.3047	16.2617	8.82295	-6.52475	-14.0689	-21.2384	-27.9015	-33.552	-38.6358	-42.6693	-45.7424	-47.6938	-48.0185	-46.4003	-43.3855	-39.2651	-34.4572	-28.8207	-22.1693	-14.9831	-7.44469
15.9852	0	-0.0208417	50	-50	7.77759	15.367	22.6475	29.2827	35.0329	40.3705	44.4918	47.4626	49.2653	49.2749	47.4948	44.5524	40.5262	35.569	29.7868	23.3143	16.2782	8.8463	-6.46929	-13.9972	-21.1675	-27.7988	-33.4821	-38.5941	-42.6765	-45.7384	-47.6849	-47.9858	-46.3555	-43.3262	-39.2126	-34.3809	-28.7379	-22.1015	-14.9242	-7.38992
16.0722	0	-0.0537108	50	-50	7.76127	15.3442	22.6226	29.2574	35.0295	40.3195	44.4812	47.4558	49.2627	49.2699	47.4853	44.5474	40.5235	35.5615	29.7746	23.2983	16.2572	8.81774	-6.51673	-14.042	-21.2095	-27.855	-33.5289	-38.6514	-42.69	-45.7602	-47.7043	-48.0172	-46.4001	-43.3548	-39.2272	-34.4207	-28.7624	-22.1265	-14.9525	-7.41558
17.2081	0	-0.0786064	50	-50	7.73004	15.3247	22.5992	29.2339	34.9991	40.2118	44.4577	47.4445	49.2615	49.2709	47.4867	44.5461	40.522	35.5603	29.7766	23.2977	16.253	8.81008	-6.54002	-14.0912	-21.2577	-27.9294	-33.59	-38.6664	-42.6813	-45.7519	-47.6965	-48.0465	-46.4427	-43.4106	-39.2789	-34.4658	-28.8292	-22.1847	-15.0032	-7.46569
16.7709	0	-0.0732654	50	-50	7.74669	15.342	22.6157	29.2529	35.163	40.3374	44.4652	47.447	49.2634	49.2689	47.4856	44.5435	40.5214	35.5597	29.7792	23.3027	16.2607	8.82584	-6.51958	-14.0666	-21.232	-27.8972	-33.5618	-38.655	-42.698	-45.7568	-47.6825	-48.0225	-46.4076	-43.3841	-39.2489	-34.4404	-28.7955	-22.1464	-14.9651	-7.44199
17.3183	0	-0.054661	50	-50	7.76199	15.3549	22.6317	29.2603	35.1515	40.3878	44.4699	47.4505	49.2617	49.2716	47.4904	44.5529	40.5298	35.5744	29.7946	23.3201	16.2794	8.84329	-6.49709	-14.0411	-21.22	-27.8522	-33.5127	-38.6086	-42.6452	-45.7217	-47.6743	-48.018	-46.411	-43.364	-39.2356	-34.4271	-28.7763	-22.1277	-14.9465	-7.41517
16.9864	0	-0.0354612	50	-50	7.77358	15.3624	22.6498	29.286	35.1663	40.3139	44.4848	47.4523	49.2608	49.2662	47.4855	44.5399	40.5141	35.5583	29.7777	23.301	16.2621	8.8276	-6.48187	-14.0094	-21.1978	-27.8387	-33.5111	-38.6208	-42.6864	-45.769	-47.6963	-48.0203	-46.3947	-43.3581	-39.2209	-34.4006	-28.7403	-22.0926	-14.9141	-7.37882
17.3783	0	-0.0552494	50	-50	7.76034	15.348	22.6238	29.2612	35.0027	40.2935	44.4708	47.4515	49.2612	49.2717	47.4878	44.5447	40.5206	35.5609	29.776	23.2987	16.2587	8.82078	-6.52304	-14.0607	-21.2274	-27.892	-33.5521	-38.6566	-42.6753	-45.7449	-47.6992	-48.03	-46.4238	-43.3876	-39.2444	-34.4152	-28.7811	-22.1486	-14.9781	-7.43667
35.9542	0.369312	0.373417	17.0129	0.365438	0.607178		35.9542	0.397358	0.672707	17.0129	0.434654	0.666342
100	0	0	0	0	0		100	0	0	0	0	0
0	0	0	-0.054661	0.00881958	0.00684274		0	0	0	-0.054661	0.0132386	0.00688373
50.0414	0.00735474	0.0123367	50	0	0		50.0414	0.0153656	0.014431	50	0	0
50.0052	0.00322723	0.0102119	-50	0	0		50.0052	0.00455856	0.0114021	-50	0	0
99.1393	0.00712585	0.00608826	7.75707	0.0050168	0.00535202		99.1393	0.00791168	0.00688171	7.75707	0.0112262	0.00942564
97.2482	0.00321198	0.00935364	15.3481	0.00727749	0.00393581		97.2482	0.00723267	0.0106049	15.3481	0.0142813	0.00612736
94.3207	0.00695038	0.00897217	22.6254	0.00628662	0.00774002		94.3207	0.0121155	0.0101624	22.6254	0.00667572	0.00817299
90.2033	0.00939941	0.00837708	29.2588	0.00304222	0.00341415		90.2033	0.0100784	0.00878143	29.2588	0.00502205	0.00547218
85.3046	0.0106964	0.0269165	35.0169	0.0153618	0.00893784		85.3046	0.0200806	0.0272751	35.0169	0.0159416	0.0111084
79.4501	0.0343246	0.0377274	40.3188	0.0507698	0.0156975		79.4501	0.0369415	0.0405426	40.3188	0.0517082	0.0252151
72.7769	0.0248871	0.0166321	44.4708	0.00561142	0.00555038		72.7769	0.0268784	0.0224609	44.4708	0.00564194	0.00611115
65.5684	0.0107269	0.0232697	47.4505	0.00230789	0.00351334		65.5684	0.0165863	0.0237503	47.4505	0.00235748	0.00370407
58.0143	0.0163536	0.0183868	49.2614	0.000972748	0.00199127		58.0143	0.0173645	0.0203743	49.2614	0.00112534	0.0021286
42.6426	0.00848007	0.00802612	49.2716	0.00299072	0.00172424		42.6426	0.0146561	0.0090065	49.2716	0.00331879	0.00218582
35.1797	0.0110016	0.00521851	47.4904	0.00363159	0.00472641		35.1797	0.0110245	0.00574112	47.4904	0.00372314	0.00481796
27.9518	0.00821304	0.00466728	44.5474	0.00492477	0.00233459		27.9518	0.0108147	0.00800896	44.5474	0.00532913	0.00245667
21.2873	0.00552368	0.0114059	40.5243	0.00186157	0.00226974		21.2873	0.0073452	0.0118732	40.5243	0.00225067	0.00289154
15.4596	0.00880623	0.00530338	35.5644	0.00450897	0.00354767		15.4596	0.011735	0.00632668	35.5644	0.00529861	0.00409317
10.4902	0.0102959	0.00709724	29.7796	0.00543022	0.00233459		10.4902	0.011426	0.00775719	29.7796	0.00715065	0.00301361
6.43828	0.00676346	0.00704145	23.3027	0.00624847	0.00395775		6.43828	0.00758696	0.00812483	23.3027	0.0102692	0.00431442
3.4327	0.00409532	0.00724864	16.2617	0.00724983	0.00450516		3.4327	0.00567889	0.00762558	16.2617	0.00852776	0.00511742
1.54585	0.00309896	0.00402141	8.82584	0.00364685	0.0058651		1.54585	0.00580847	0.00433445	8.82584	0.006464	0.00729084
1.32412	0.00396454	0.00281167	-6.51482	0.0159793	0.00475931		1.32412	0.00404656	0.0039109	-6.51482	0.0160956	0.00660467
3.01567	0.002918	0.00403929	-14.0473	0.0122395	0.0150833		3.01567	0.00326014	0.00412583	-14.0473	0.0205441	0.0156145
5.97284	0.00231409	0.00251484	-21.2156	0.0103302	0.0159893		5.97284	0.00272036	0.00254631	-21.2156	0.016264	0.016386
9.91235	0.00254059	0.00410271	-27.8639	0.0116405	0.0224228		9.91235	0.00294399	0.00483418	-27.8639	0.0189648	0.0281353
14.8308	0.0045166	0.00274181	-33.5325	0.00355148	0.0195961		14.8308	0.00507927	0.002882	-33.5325	0.0143051	0.0196686
20.7377	0.00507164	0.011692	-38.6358	0.0149918	0.00794983		20.7377	0.00557899	0.0120697	-38.6358	0.0220146	0.00807571
27.3363	0.0114422	0.0109253	-42.677	0.00774384	0.00665665		27.3363	0.0144005	0.012476	-42.677	0.00954437	0.00823212
34.4097	0.00994873	0.00771713	-45.7512	0.00883102	0.00564194		34.4097	0.0107307	0.00835419	-45.7512	0.0116997	0.00823212
41.8885	0.00804901	0.00586319	-47.6959	0.00226974	0.0032692		41.8885	0.00808716	0.00611115	-47.6959	0.00496674	0.00428391
57.3032	0.00485992	0.00328064	-48.0225	0.00453568	0.00890732		57.3032	0.00497055	0.00462341	-48.0225	0.00539398	0.010891
64.8629	0.00680542	0.0071106	-46.4076	0.00751114	0.00952911		64.8629	0.00936127	0.00839233	-46.4076	0.00988007	0.00994873
72.0668	0.00895691	0.00695038	-43.3805	0.00896454	0.00354004		72.0668	0.00957489	0.00780487	-43.3805	0.0165215	0.00494003
78.6743	0.00978851	0.0056839	-39.2444	0.0106049	0.00938034		78.6743	0.00979614	0.00734711	-39.2444	0.0172386	0.0190468
84.6542	0.0120316	0.00927734	-34.4335	0.0127792	0.0069313		84.6542	0.0120773	0.010498	-34.4335	0.0141144	0.009552
89.812	0.013855	0.0045166	-28.7811	0.014082	0.0158043		89.812	0.0216217	0.00565338	-28.7811	0.0145168	0.0211639
93.7498	0.00966644	0.00247955	-22.1408	0.0131607	0.0103054		93.7498	0.0133514	0.00346375	-22.1408	0.0142994	0.0147514
96.6306	0.00491333	0.00413513	-14.9608	0.00838089	0.0167294		96.6306	0.00675964	0.00470734	-14.9608	0.0122108	0.0172682
98.3792	0.00268555	0.00416565	-7.42842	0.0128469	0.011591		98.3792	0.00746155	0.00491333	-7.42842	0.0132489	0.0135694
